# Supplementary material for: A randomized first-in-human phase I trial of differentially adjuvanted Pfs48/45 malaria vaccines in Burkinabé adults
Source: J Clin Invest. 2024 Apr 1;134(7):e175707. doi: 10.1172/JCI175707 (PMC10977980; doi:10.1172/JCI175707)
Supplement: Supporting data values [file jci-134-175707-s124.xlsx]

## Sheet: Figure 2-ProC6C
			ProC6C ELISA titer (Arbitrary Unit)
Vaccine	Vaccine group	StudID	D0 ug/ml	D14 ug/ml	D28 ug/ml	D42 ug/ml	D56 ug/ml	D70 ug/ml	D140 (ug/ml)	D180 (ug/ml)	Column 1
30µg ProC6C-AlOH	G1C	TBVBF1004	2.56842	4.75154	3.33552	3.36239	3.28774	10.2843	6.2232	10.2074
30µg ProC6C-AlOH	G1C	TBVBF1007	0.887809	0.962323	1.10402	0.0845734	1.42936	2.73072	2.93762	2.15012	Below LOD, assigned Left censored
30µg ProC6C-AlOH	G1C	TBVBF1014	1.22169	1.26787	1.6955	4.08734	5.37697	10.4664	8.56317	4.45369
30µg ProC6C-AlOH	G1C	TBVBF1019	1.11716	1.33775	1.18115	3.6623	4.46617	13.5089	11.5263	2.7
30µg ProC6C-AlOH	G1C	TBVBF1022	4.70236	6.34328	5.65802	7.07235	5.94065	5.35673	6.51345	3.08107
30µg ProC6C-AlOH+Matrix-M	G1D	TBVBF1005	2.91514	6.52516	12.8002	47.1025	47.1025	54.4989	15.9434	32.7339
30µg ProC6C-AlOH+Matrix-M	G1D	TBVBF1008	2.18475	3.16876	3.06553	16.8127	18.8911	83.2351	31.973	26.8694
30µg ProC6C-AlOH+Matrix-M	G1D	TBVBF1015	0.0845734	3.31895	4.50458	17.4049	22.061	41.391	15.5635	20.8057	Below LOD, assigned Left censored
30µg ProC6C-AlOH+Matrix-M	G1D	TBVBF1020	0.383118	1.62105	1.90382	9.67354	30.5989	62.476	20.9956	20.4124
30µg ProC6C-AlOH+Matrix-M	G1D	TBVBF1023	2.79536	5.53948	11.0521	4.43576	10.5904	18.0051	12.4431	6.87731
Hepatitis B vaccine	G1E	TBVBF1001	1.33847	1.36317	1.22005	1.21916	1.40014	1.23132	1.04785	2.29186
Hepatitis B vaccine	G1E	TBVBF1009	3.37107	3.91026	4.08709	4.2465	4.97258	9.74544	8.84409	6.16628
Hepatitis B vaccine	G1E	TBVBF1012	0.911322	0.885717	0.635886	0.0845734	0.0845734	3.19563	1.96793	2.39326	Below LOD, assigned Left censored
Hepatitis B vaccine	G1E	TBVBF1017	3.55477	0.0845734	0.0845734	0.0845734	0.0845734	0.209241	0.193859	0.169147	Below LOD, assigned Left censored
Hepatitis B vaccine	G1E	TBVBF1024	2.44141	2.67309	2.41362	3.03245	3.21701	3.84038	6.39342	6.21262
100µg ProC6C-AlOH	G2C	TBVBF2001	6.59417	8.48097	15.3074	17.8294	18.2204	39.6372	58.8867	41.5685
100µg ProC6C-AlOH	G2C	TBVBF2007	1.27183	4.87295	3.52071	5.69716	5.44462	8.63271	13.9731	7.37433
100µg ProC6C-AlOH	G2C	TBVBF2013	1.77011	3.74485	3.64585	4.62919	4.56347	9.50515	12.8749	11.7142
100µg ProC6C-AlOH	G2C	TBVBF2020	0.994466	1.20156	1.22436	1.73847	1.65332	3.82152	4.83493	2.63059
100µg ProC6C-AlOH	G2C	TBVBF2026	2.20869	7.8644	4.14102	5.19362	4.36725	14.5775	12.052	13.3237
100µg ProC6C-AlOH	G2C	TBVBF2027	1.59997	5.73075	5.08441	6.37524	8.74555	10.4273	8.46831	5.82354
100µg ProC6C-AlOH	G2C	TBVBF2035	1.40796	2.67589	3.55605	4.75823	9.55383	27.6335	22.289	18.072
100µg ProC6C-AlOH	G2C	TBVBF2043	9.27854	7.0135	13.4121	20.8569	24.1953	0.0845734	0.0845734	0.0845734	Below LOD, assigned Left censored
100µg ProC6C-AlOH	G2C	TBVBF2044	1.06492	1.08783	2.0393	5.15601	7.80527	11.9506	14.1881	6.83385
100µg ProC6C-AlOH	G2C	TBVBF2047	1.34278	1.33659	1.85612	2.01887	1.97718	5.47532	5.81268	5.3276
100µg ProC6C-AlOH	G2C	TBVBF2051	1.47196	0.402627	2.67092	3.11903	7.42444	6.96821	0.968054	6.62008
100µg ProC6C-AlOH	G2C	TBVBF2057	8.73312	7.59603	13.9931	2.80518	4.30362	16.1554	14.8917	14.2508
100µg ProC6C-AlOH	G2C	TBVBF2061	3.96773	6.46427	5.0074	3.06113	8.92722	12.6522	15.4702	7.97921
100µg ProC6C-AlOH	G2C	TBVBF2068	0.751567	5.30642	2.35357	6.3672	12.1824	13.6578	9.85438	4.54688
100µg ProC6C-AlOH	G2C	TBVBF2072	0.741758	2.35555	2.22422	8.83879	11.0758	41.8288	44.0999	28.2836
100µg ProC6C-AlOH	G2C	TBVBF2082	0.474279	1.73695	0.812837	1.35844	1.17558	4.1124	3.27498	1.47202
100µg ProC6C-AlOH	G2C	TBVBF2083	2.04779	1.96075	1.96872	2.95777	4.02634	19.0429	7.64683	6.43682
100µg ProC6C-AlOH	G2C	TBVBF2089	11.8922	11.4577	12.0205	18.6893	15.8929	26.7789	28.0253	26.3656
100µg ProC6C-AlOH	G2C	TBVBF2090	1.82526	4.12919	2.97843	7.60581	9.63514	20.7686	13.4218	11.5967
100µg ProC6C-AlOH	G2C	TBVBF2100									Withdrew Consent
100µg ProC6C-AlOH+Matrix-M	G2D	TBVBF2005	0.556193	5.4024	9.13875	20.2548	22.1524	26.7029	19.3068	12.1347
100µg ProC6C-AlOH+Matrix-M	G2D	TBVBF2006	0.841235	4.51446	5.72084	46.8482	50.9614	86.2663	77.7338	82.5141
100µg ProC6C-AlOH+Matrix-M	G2D	TBVBF2015	1.46577	3.43896	5.41727	6.7434	7.2415	57.8939	35.6614	19.1911
100µg ProC6C-AlOH+Matrix-M	G2D	TBVBF2017	2.10123	7.39916	8.06437	31.5519	103.584	74.7624	104.721	55.0228
100µg ProC6C-AlOH+Matrix-M	G2D	TBVBF2028	0.780767	4.73224	1.1411	18.9068	17.2953	60.8124	17.311	34.2184
100µg ProC6C-AlOH+Matrix-M	G2D	TBVBF2029	2.0256	8.21194	7.23797	45.477	23.7128	75.5782	41.2551	36.0023
100µg ProC6C-AlOH+Matrix-M	G2D	TBVBF2034	1.76348	1.72879	5	13.6431	13.4438	53.1236	51.6371	32.2519
100µg ProC6C-AlOH+Matrix-M	G2D	TBVBF2036	0.898919	1.20918	1.20694	14.1735	12.6427	33.6057	31.9215	17.7755
100µg ProC6C-AlOH+Matrix-M	G2D	TBVBF2039	4.94369	4.83238	5.64737	17.7739	21.4867	60.545	53.0182	29.046
100µg ProC6C-AlOH+Matrix-M	G2D	TBVBF2050	0.916632	3.87732	5.67573	24.2883	41.752	80.9764	54.3883	34.4741
100µg ProC6C-AlOH+Matrix-M	G2D	TBVBF2052	1.60386	8.56803	5.38201	15.3162	11.4781	70.9025	31.0288	22.2418
100µg ProC6C-AlOH+Matrix-M	G2D	TBVBF2053	2.5051	5.36788	6.72759	16.4641	23.5057	52.6104	17.8278	12.6104
100µg ProC6C-AlOH+Matrix-M	G2D	TBVBF2063	3.68822	4.31781	4.77495	12.937	11.9789	55.0547	32.3378	22.6534
100µg ProC6C-AlOH+Matrix-M	G2D	TBVBF2066	1.63283	3.32275	3.37151	15.5552	11.9759	46.834	20.1179	10.8778
100µg ProC6C-AlOH+Matrix-M	G2D	TBVBF2074	0.674093	11.3625	4.67666	30.5906	33.4064	146.121	64.2622	54.5468
100µg ProC6C-AlOH+Matrix-M	G2D	TBVBF2080	4.38051	14.444	13.0861	30.715	52.284	91.8087	44.4505	36.6013
100µg ProC6C-AlOH+Matrix-M	G2D	TBVBF2084	3.4286	11.0255	8.4478	32.5496	46.3231	115.116	77.9818	60.4929
100µg ProC6C-AlOH+Matrix-M	G2D	TBVBF2086	1.95208	10.6266	9.71027	32.874	15.524	42.0412	21.4327	15.7608
100µg ProC6C-AlOH+Matrix-M	G2D	TBVBF2094	1.34163	7.32605	6.98078	14.0847	16.2274	32.291	35.9944	26.5737
100µg ProC6C-AlOH+Matrix-M	G2D	TBVBF2098	1.66412	6.82015	6.90238	36.5018	21.1315	82.566	40.5413	15.3008
Hepatitis B vaccine	G2E	TBVBF2004	5.50302	3.83427	5.13205	3.48282	4.74596	7.48191	5.41975	2.75163
Hepatitis B vaccine	G2E	TBVBF2008	1.89091	2.57705	2.77909	1.17905	1.66827	4.85621	2.84078	3.64187
Hepatitis B vaccine	G2E	TBVBF2011									Withdrew Consent
Hepatitis B vaccine	G2E	TBVBF2016	1.36961	1.84726	2.55058	1.7661	2.14693	1.03265	1.76947	1.35405
Hepatitis B vaccine	G2E	TBVBF2025	1.60275	1.70476	2.09685	1.09407	1.58706	1.15158	1.44269	1.6521
Hepatitis B vaccine	G2E	TBVBF2030	5.18495	11.4064	9.52333	2.75272	10.1891	10.7404	6.9181	3.0174
Hepatitis B vaccine	G2E	TBVBF2033	2.50462	4.06848	4.92079	3.13142	8.95324	5.14234			Lost to follow-up
Hepatitis B vaccine	G2E	TBVBF2040	1.14234	2.03318	2.08865	1.00327	2.08766	3.13802	1.55695	1.87456
Hepatitis B vaccine	G2E	TBVBF2042	1.36059	2.63238	2.94627	1.25466	2.35746	3.77188	2.86736	3.25688
Hepatitis B vaccine	G2E	TBVBF2048	3.35565	3.97384	3.76502	3.69243	5.90215	13.4701	10.8443	9.57454
Hepatitis B vaccine	G2E	TBVBF2056	0.988247	2.30102	1.84297	1.50997	2.39088	1.43318			Lost to follow-up
Hepatitis B vaccine	G2E	TBVBF2059	4.07679	3.40117	4.31165	4.74318	6.5496	9.78615	8.17537	6.59911
Hepatitis B vaccine	G2E	TBVBF2064	1.38818	2.89097	2.29708	3.25106	2.61676	5.40258	4.29746	2.7372
Hepatitis B vaccine	G2E	TBVBF2067	3.06694	6.57768	3.56196	3.21609	5.08811				Lost to follow-up	was considred LOD in Statistic
Hepatitis B vaccine	G2E	TBVBF2071	0.0845734	0.569138	0.622036	1.68279	1.33458	10.2112	9.1487	8.64349	Below LOD, assigned Left censored
Hepatitis B vaccine	G2E	TBVBF2076	2.23229	3.94702	3.07222	2.84955	3.66826	1.27412	0.9124	0.766205
Hepatitis B vaccine	G2E	TBVBF2081	0.806008	1.0486	0.637629	1.67352	1.59053	10.5518	6.70605	5.85417
Hepatitis B vaccine	G2E	TBVBF2087	0.0845734	0.0845734	1.43955	1.74911	1.51795	1.525	0.993812	0.991218	Below LOD, assigned Left censored
Hepatitis B vaccine	G2E	TBVBF2092	2.83815	1.8492	1.46254	1.74303	1.53764	3.94627	2.05218	0.795703
Hepatitis B vaccine	G2E	TBVBF2096	1.81904	2.44156	2.70434	2.17917	3.25311	2.74166	2.81076	2.76473

## Sheet: Figure 2- R0.6C
				R0-6C ELISA titer (Arbitrary Unit)
StudID	TreatmentArm	Vaccine group	StudID6	D0 (ng/ml)	D14 (ng/ml)	D28 (ng/ml)	D42 (ng/ml)	D56 (ng/ml)	D70 (ng/ml)2	D140 (ng/ml)	D180 (ng/ml)	Column1
TBVBF1002	30µg R0.6C-AlOH	G1A	TBVBF1002	1.40682	9.15383	4.0812	21.2955	37.498	55.0552	69.0564	28.7816
TBVBF1006	30µg R0.6C-AlOH	G1A	TBVBF1006	1.1798	1.1798	1.1798	1.1798	1.68666	1.75927	1.87756	1.15259
TBVBF1013	30µg R0.6C-AlOH	G1A	TBVBF1013	0.563667	0.563667	0.506234	1.96504	2.3203	6.31231	3.90088	2.17211
TBVBF1016	30µg R0.6C-AlOH	G1A	TBVBF1016	11.6137	10.7504	6.44526	10.7303	13.2972	15.0135	4.40279	3.10476
TBVBF1025	30µg R0.6C-AlOH	G1A	TBVBF1025	3.20268	4.20293	3.04764	5.19796	6.95924	3.58298	3.40747	8.42339
TBVBF1003	30µg R0.6C-AlOH+Matrix-M	G1B	TBVBF1003	1.60511	12.2946	15.869	15.0436	14.8345	27.616	11.2644	12.5275
TBVBF1010	30µg R0.6C-AlOH+Matrix-M	G1B	TBVBF1010	1.7353	4.24442	3.44578	6.93722	5.99342	18	1.83876	2.46924
TBVBF1011	30µg R0.6C-AlOH+Matrix-M	G1B	TBVBF1011	8.41794	12.9673	12.062	12.4287	14.792	45.8473	21.8283	18.9001
TBVBF1018	30µg R0.6C-AlOH+Matrix-M	G1B	TBVBF1018	1.43757	11.1718	13.4526	16.7588	15.3868	84.4569	51.2346	25.2422
TBVBF1021	30µg R0.6C-AlOH+Matrix-M	G1B	TBVBF1021	22.9117	22.9117	17.9525	54.8144	56.5406	63	12.0142	6.52528
TBVBF1001	Hepatitis B vaccine	G1E	TBVBF1001	0.135733	0.135733	0.135733	0.135733	0.263	0.353037	0.207271	0.429844
TBVBF1009	Hepatitis B vaccine	G1E	TBVBF1009	53.1235	47.422	47.1906	49.1318	44.7275	47.4769	47.0317	32.2
TBVBF1012	Hepatitis B vaccine	G1E	TBVBF1012	0.300236	0.300236	0.300236	0.300236	0.300236	0.318939	0.278697	0.325107
TBVBF1017	Hepatitis B vaccine	G1E	TBVBF1017	0.300236	0.300236	0.300236	0.300236	0.300236	0.245136	0.403839	0.409901
TBVBF1024	Hepatitis B vaccine	G1E	TBVBF1024	15.8742	8.899	6.95664	8.14034	7.2566	4.07195	20.5282	12.1603
TBVBF2002	100µg R0.6C-AlOH	G2A	TBVBF2002	0.860725	8.30398	9.57398	12.442	15.3303	27.1761	11.2866	6.74545
TBVBF2009	100µg R0.6C-AlOH	G2A	TBVBF2009	0.965813	4.47381	11.2119	10.7211	11.4672	20.8912	8.53659	5.35135
TBVBF2014	100µg R0.6C-AlOH	G2A	TBVBF2014	1.41491	1.85599	1.73985	3.21388	3.18914	11.3712	10.1137	10.0692
TBVBF2018	100µg R0.6C-AlOH	G2A	TBVBF2018	0.893722	0.893722	0.893722	0.713222	0.767084	0.94987	0.890289	0.754276
TBVBF2021	100µg R0.6C-AlOH	G2A	TBVBF2021	0.900821	0.900821	1.04431	3.18604	2.94118	9.18573	3.2906	1.37604
TBVBF2022	100µg R0.6C-AlOH	G2A	TBVBF2022	0.931947	0.931947	1.1709	1.51585	2.00696	3.77964	3.54524	1.57653
TBVBF2032	100µg R0.6C-AlOH	G2A	TBVBF2032	0.414616	0.414616	0.414616	0.414616	0.286346	0.554964	0.252153	0.229141
TBVBF2037	100µg R0.6C-AlOH	G2A	TBVBF2037	0.306585	1.45366	1.55103	5.18495	4.33433	17.7183	6.64539	4.2014
TBVBF2041	100µg R0.6C-AlOH	G2A	TBVBF2041	1.29285	1.68942	1.58081	2.30321	2.19019	3.16385	2.22252	2.39588
TBVBF2049	100µg R0.6C-AlOH	G2A	TBVBF2049	2.84679	5.12717	9.12588	19.2944	18.9678	33.3139	20.7729	11.0582
TBVBF2054	100µg R0.6C-AlOH	G2A	TBVBF2054	0.424883	0.424883	0.424883	0.424883	0.424883	1.1227	0.759887	0.292699
TBVBF2058	100µg R0.6C-AlOH	G2A	TBVBF2058	1.26992	1.26435	1.16575	1.2946	1.07185	1.57309	0.689132	0.699859
TBVBF2062	100µg R0.6C-AlOH	G2A	TBVBF2062	0.22618	3.66613	2.65308	11.2185	10.4143	9.93671	7.68654	4.28978
TBVBF2069	100µg R0.6C-AlOH	G2A	TBVBF2069	3.30308	4.04575	4.11734	5.85297	7.83658	19.346	10.7133	10.8844
TBVBF2075	100µg R0.6C-AlOH	G2A	TBVBF2075	56.5689	61.592	62.5707	78.942	100.083	94.807	119.581	51.6933
TBVBF2078	100µg R0.6C-AlOH	G2A	TBVBF2078	2.88342	5.04476	4.40761	5.63278	9.97744	9.70334	8.26118	3.36068
TBVBF2079	100µg R0.6C-AlOH	G2A	TBVBF2079									Withdrew Consent (removed)
TBVBF2091	100µg R0.6C-AlOH	G2A	TBVBF2091	0.495501	0.495501	0.495501	1.72093	2.06143	6.01222	3.56564	2.37262
TBVBF2095	100µg R0.6C-AlOH	G2A	TBVBF2095	0.462681	0.582526	0.375234	0.737448	0.612225	1.2727	0.89442	0.510627
TBVBF2099	100µg R0.6C-AlOH	G2A	TBVBF2099	16.7523	17.6137	16.0189	17.6594	18.2426	44.7994	35.2744	29.4848
TBVBF2003	100µg R0.6C-AlOH+Matrix-M	G2B	TBVBF2003	1.02285	10.6884	7.2175	17.995	15.3778	18.7516	17.16	2.99048
TBVBF2010	100µg R0.6C-AlOH+Matrix-M	G2B	TBVBF2010	3.09414	16.4227	16.1154	30.3571	34.7346	43.0935	44.4572	24.3155
TBVBF2012	100µg R0.6C-AlOH+Matrix-M	G2B	TBVBF2012	1.17512	1.17512	1.17512	8.82417	8.61375	13.4399	2.18272	0.529551
TBVBF2019	100µg R0.6C-AlOH+Matrix-M	G2B	TBVBF2019	4.5	7.30211	4.8531	37.1689	35.2243	41.0225	24.9582	30.6776
TBVBF2023	100µg R0.6C-AlOH+Matrix-M	G2B	TBVBF2023	7.79065	11.3176	13.4946	18.2553	22.8029	48.2761	51.6477	60.5325
TBVBF2024	100µg R0.6C-AlOH+Matrix-M	G2B	TBVBF2024	1.15468	2.5038	2.0393	3.50345	2.32176	3.68197	4.21709	1.52845
TBVBF2031	100µg R0.6C-AlOH+Matrix-M	G2B	TBVBF2031	0.540839	17.1215	14.1303	28.43	4.11499	71	5.44851	3.0817
TBVBF2038	100µg R0.6C-AlOH+Matrix-M	G2B	TBVBF2038	1.86693	23.8916	16.8815	21.488	20.4983	30.8725	18.2057	10.4618
TBVBF2045	100µg R0.6C-AlOH+Matrix-M	G2B	TBVBF2045	35.3988	123.714	160.213	223.69	295.947	336.01	68.4193		Lost to follow-up
TBVBF2046	100µg R0.6C-AlOH+Matrix-M	G2B	TBVBF2046	21.6569	132.878	130.197	126.653	110.139	102.792	54.8889	90.9758
TBVBF2055	100µg R0.6C-AlOH+Matrix-M	G2B	TBVBF2055									2X Vac, Pregnant (removed)
TBVBF2060	100µg R0.6C-AlOH+Matrix-M	G2B	TBVBF2060	7.86023	11.7167	9.20724	9.32495	8.61431	23.8269	15.1137	10.69
TBVBF2065	100µg R0.6C-AlOH+Matrix-M	G2B	TBVBF2065	1.06192	13.9932	6.12032	46.7253	28.7164	53.2807	11.0017	4.59628
TBVBF2070	100µg R0.6C-AlOH+Matrix-M	G2B	TBVBF2070	3.96044	14.2313	11.9564	120.292	77.1691	61.3144	45.3208	17.2036
TBVBF2073	100µg R0.6C-AlOH+Matrix-M	G2B	TBVBF2073	1.43589	2.55831	3.80667	5.77567	6.77858	10.2544	6.0212	2.50061
TBVBF2077	100µg R0.6C-AlOH+Matrix-M	G2B	TBVBF2077	0.672209	0.536686	1.39589	6.45116	3.95463	18.4484			Lost to follow-up
TBVBF2085	100µg R0.6C-AlOH+Matrix-M	G2B	TBVBF2085	1.13958	1.70559	1.13039	8.3731	5.0742	10.0134	3.10308	2.96531
TBVBF2088	100µg R0.6C-AlOH+Matrix-M	G2B	TBVBF2088	0.115715	13.6655	10.2495	15.0157	14.3007	13.5612	9.98286	3.91346
TBVBF2093	100µg R0.6C-AlOH+Matrix-M	G2B	TBVBF2093	11.7726	13.7121	12.8992	14.1093	20.8102	25.658	26.2863	17.9239
TBVBF2097	100µg R0.6C-AlOH+Matrix-M	G2B	TBVBF2097	1.19573	9.7604	7.995	24.9756	27.5696	38.4801	30.7581	19.7391
TBVBF2004	Hepatitis B vaccine	G2E	TBVBF2004	4.69627	4.17467	4.57715	5.92343	11.1536	21.1732	7.89948	7.97735
TBVBF2008	Hepatitis B vaccine	G2E	TBVBF2008	3.95923	4.99613	5.48856	2.67515	3.52904	7.78632	5.02195	7.60947
TBVBF2011	Hepatitis B vaccine	G2E	TBVBF2011									Withdrew Consent (removed)
TBVBF2016	Hepatitis B vaccine	G2E	TBVBF2016	1.64073	2.21228	4.1093	3.28097	4.30528	0.935628	1.38773	0.814954
TBVBF2025	Hepatitis B vaccine	G2E	TBVBF2025	1.21738	1.65042	1.97914	0.967472	1.49653	0.262401	0.703351	1.51623
TBVBF2030	Hepatitis B vaccine	G2E	TBVBF2030	2.14081	3.09787	2.72381	1.08158	5.33981	2.69649	1.23596	0.543589
TBVBF2033	Hepatitis B vaccine	G2E	TBVBF2033	0.526676	1.15285	1.23	0.766127	1.45126	1.94819			Lost to follow-up
TBVBF2040	Hepatitis B vaccine	G2E	TBVBF2040	110.887	194.42	113.202	114.858	88.2447	134.176	24.8018	29.7866
TBVBF2042	Hepatitis B vaccine	G2E	TBVBF2042	19.8509	38.6115	29.1687	26.4358	28.5755	23.6112	11.4164	15.668
TBVBF2048	Hepatitis B vaccine	G2E	TBVBF2048	50.0198	61.8401	55.8898	44.9988	57.9863	58.1717	23.9227	4.04132
TBVBF2056	Hepatitis B vaccine	G2E	TBVBF2056	2.96621	4.60352	5.77315	5.01919	6.73289	1.80163			Lost to follow-up
TBVBF2059	Hepatitis B vaccine	G2E	TBVBF2059	39.7998	44.8816	48.2336	48.7481	51.0378	45.1238	33.8391	23.7092
TBVBF2064	Hepatitis B vaccine	G2E	TBVBF2064	0.274022	0.89563	0.698449	0.984144	0.853604	0.174824	0.126944	0.0326208
TBVBF2067	Hepatitis B vaccine	G2E	TBVBF2067	1.22985	1.87289	1.09687	0.924988	5.18026	0.0163104	0.0163104	0.0163104
TBVBF2071	Hepatitis B vaccine	G2E	TBVBF2071	0.252494	0.684902	1.27271	2.36439	1.89341	1.43719	2.38612	5.75999
TBVBF2076	Hepatitis B vaccine	G2E	TBVBF2076	1.2047	1.54071	0.922094	0.848957	2.30146	1.07428	0.539083	0.347058
TBVBF2081	Hepatitis B vaccine	G2E	TBVBF2081	0.173675	0.173675	0.173675	0.173675	0.558156	4.19104	1.55865	0.613397
TBVBF2087	Hepatitis B vaccine	G2E	TBVBF2087	0.396916	0.396916	0.396916	0.396916	0.396916	0.476419	0.323939	0.207179
TBVBF2092	Hepatitis B vaccine	G2E	TBVBF2092	3.90587	4.06555	5.32538	4.63043	4.66451	0.160043	0.0163104	0.0163104
TBVBF2096	Hepatitis B vaccine	G2E	TBVBF2096	0.905478	1.39174	1.57302	1.15331	1.0376	8.73723	6.85324	8.75548

## Sheet: Figure 3-6C D0 D70
G2A	G2A	G2B	G2B	G2C	G2C	G2D	G2D	Hep B	Hep B
0.02	8.6	0.17	1.29	0.11	1.5	0.93	5.8	0.26	0.77
0.02	0.75	0.51	1.63	1.37	1.8	0.07	9.4	0.21	0.88
0.84	4.86	0.39	4.95	0.02	0.94	0.21	5.99	0.34	0.83
0.02	0.54	0.13	2.3	0.02	0.33	0.02	25.24	0.41	0.38
0.02	4.63	0.02	0.89	0.02	0.11	0.02	5.59	0.43	0.69
0.02	0.46	0.25	2.67	0.23	1.11	2.06	18.45	0.43	0.51
0.02	0.99	0.02	18.99	0.02	1.32	0.09	11.82	0.55	0.74
0.08	7.82	0.33	1.57			0.02	10.19	0.23	0.28
0.55	1.42	0.81	10.14	0.02	2.49	0.09	3.65	1	0.96
1.17	5.55	0.48	6.54	0.02	1.3	0.19	3.26	0.59	0.66
0.04	1.15	0.78	4.01	0.77	0.87	0.02	25.24	0.45	0.7
0.41	1.13	0.02	2.65	0.57	0.57	0.33	8.72	0.16	0.41
0.02	0.97	0.2	1.05	0.42	2.42	0.67	21.15	0.54
0.23	1.83	0.16	1.07	0.02	2	0.02	29.26	0.02	0.77
0.34	2.81	0.02	1.54	0.02	18.35	0.02	13.52	0.06	0.79
0.54	2.5	0.2	19.65	0.02	0.54	0.45	30	0.44	0.96
0.31	1.87	0.29	1.88	0.26	5.35	0.02	19.44	0.16	0.35
0.14	0.71	0.02	2.74	0.88	2.27	0.29	16.23	0.21	0.55
0.29	1.16	0.02	2.73	1.01	14.67	0.16	25.65	0.19	0.2
						0.37	17.21

## Sheet: Figure 3-CSP D0 D70
G2C	G2C	G2D	G2D	Hep B	Hep B
3.34	65.63	0.78	22.18	3.32517	2.41
1.48	21.56	0.65	84.52	1.82145	2.2
1.04	10.46	1.28	76.05	3.1933	1.35
0.29	7.16	1.24	71.36	1.3047	3.39
2.08	21.07	0.45	43.39	2.09562	4.63
1.28	15.55	0.93	24.7	1.51164	2.9
1.28	25.01	1.46	43.61	0.72963	0.68
5.46	79.91	1.08	31.28	1.81834	1.85
0.75	12.51	2.64	47.19	1.8262	4.86
0.56	7.79	0.27	44.32	2.20945	2.25
2.01	25.38	0.55	43.17	1.18955	1.69
4.6	19.38	2.22	93.02	1.9464	1.91
2.8	15.28	2.85	81.99	0.13565	0.84
1.19	23.92	0.1	54.99	1.41015	1.85
1.62	29.47	0.23	86.85	0.77171	1.51
0.68	3.64	3.51	165.24	0.26032	1.01
1.82	24.1	2.49	153.46	5.30953	0.96
5.93	49.42	1.18	47.69	1.55894	1.68
2.89	31.34	0.89	29.17
		0.59	30.28

## Sheet: Figure 3-GLURP D0 D70
G2A	G2A	G2B	G2B	Hep B	Hep B
1.3	21.65	1.62	28.12	23.94	24.93
1.58	24.21	17.44	52.27	18.42	25.8
0.97	2.33	0.34	16.91	1.41	2.25
2.34	1.05	0.7	44.27	1.88	1.11
0.52	3.21	22.52	38.37	5.14	4.02
0.33	3.68	1.36	3.94	1.37	1.05
0.54	1.06	0.59	48.65	72.23	75.73
0.79	1.2	2.96	43.2	18.07	18.65
1.91	3.16	79.56	83.57	28.64	31.17
0.82	29.71	34.21	60.1	39.29	18.93
0.37	0.58	30.29	34.38	44.34	29.29
1.44	1.32	1.82	31.77	0.98	0.51
0.58	16.97	3.74	43.77	2	1.31
15.66	21.61	3.16	23.8	0.73	0.88
51.93	67.9	1.7	28.78	2.19	2.49
16.76	27.57	1.87	21.52	1.06	1.11
0.74	7.89	1.97	36.65	0.49	0.28
1.01	1.34	49.47	69	21.29	15.35
44.87	48.26	2.3	58.6	1.74	1.53

## Sheet: Figure 3-Pfs230 D0 D70
G2C	G2C	G2D	G2D	Hep B	Hep B
9.08	12.44	16.44	15.07	4.14	15.37
7.38	5.75	10.83	26.74	4.09	12.71
4	3.3	9.28	18.7	10.01	20.05
12.33	9.32	2.12	29.52	5.55	2.55
4.29	5.39	6.79	44.5	85.29	76.86
22.35	45.77	17.22	24.71	2.76	3.57
5.25	14.71	18.33	26.17	10.63	11.74
3.24	8.9	5.4	17.79	14.62	13.1
33.26	28.57	20.11	22.42	4.2	3.22
3.71	4.59	7.13	26.58	4.2	3.22
3.74	4.29	16.88	25.33	13.53	7.92
55.61	25.98	25.41	28.61	10.2	5.73
15.64	27.38	20	49.06	16.42
16.08	17.79	3.09	25.3	2.79	2.31
3.32	11.53	6.95	34.98	36.02	7.44
6.83	6.19	1.59	28.37	3.98	3.11
6.16	7.89	6.43	29.9	1.32	0.75
139.2	106.37	31.52	30.87	9.64	5.13
5.72	15.68	3.22	25.49	16.27	2.36
		17.64	21.8

## Sheet: Figure 4
G1A	G1B	G1C	G1D	G2A	G2B	G2C	G2D	Hep B
-11.9	38.5	31.8	-8.1	-10.5	-26.2	96.6	87.1	48.9
	27.1		-0.3	33.3	20	-82.5	99.8	61.5
	-25.2		100	-107.1	33.1	-10.9	83.2	-30.5
			93.4	-11.7	43.9	15.7	99.7	26.5
			82.9	41	42.2	-69.5	56.7	67.9
				58.2	48.1	-13.3	96.5	81
				63.1	96.5	-2.1	76.3	51.4
				58.2	-46.2	30.4	79.4	-2.5
				46.3	53.5	54.6	45.8	45.7
				64.6	57	-23.3	53.9	98.6
				-69.2		-32	97.6	5.6
				60.3	79.1	-57.8	11.8	-3.1
				32.2	35.2	15.6	57.7	65.2
				76.6	11.5	49.3	84.4	-24.6
				16.4	16.4	96.5	83.9	9.2
				-66.8	-0.6	5.2	98.6	67.2
				-23.3	80.3	70.6	100	55.4
				51.2	39.4	19.7	86.9	68.6
				-94.8	35.2	100	89.7	-69.3
					85.4		93.7	22.8
								53.3
								41.8
								-139.5

## Sheet: Figure 5A
G1A	G1B	G1C	G1D	G2A	G2B	G2C	G2D	Hep B
5	15	7.9	1.7	3.6	0.5	1.4	4.7	0.1
	7.2		41.5	0.5	1.3	0.7	4	1.2
	0.9		1.6	0.8	1.4	0.6	2.1	0.2
			16.2	0.1	2.2	0.5	36.3	0.1
			1.8	4.1	0.7	0.1	5.7	0.5
				0.4	1.1	0.9	8.6	0.5
				0.4	11.1	0.6	6.8	0.6
				4.1	3.2	0.9	7.6	0.6
				0.4	25.4	0.9	2.2	0.2
				1.2	7.5	0.2	2.6	0.3
				0.2		0.8	6.5	0.4
				0.1	1.9	0.6	6	8.3
				0.6	1.7	0.8	14.1	1.2
				1.8	5.3	0.6	6.3	16.1
				7.4	0.4	15	8.4	0.5
				0.9	0.6	0.3	16.8	1.7
				0.7	11.9	7.3	8.8	0.1
				0.5	2.1	2.4	6.5	0.3
				0.6	12.3	8.4	7.9	0.2
					4.6		24.9	0.2
								0.1
								0.6
								0.1

## Sheet: Figure 5B (6C v SMFA)
TB31F (sqrt)	G1A	G1B	G1C	G1D	G2A	G2B	G2C	G2D	Hep B
2.24	-0.05
3.87		0.21
2.68		0.14
0.95		-0.1
2.81			0.17
1.3				-0.03
6.44				0
1.26				2
4.02				1.18
1.34				0.77
0.71					-0.04
0.89					0.18
0.32					-0.32
2.02					-0.05
0.63					0.23
2.02					0.43
1.1					0.27
0.45					0.45
0.32					-0.23
0.77					0.4
1.34					0.17
0.95					0.08
0.84					-0.22
1.9					-0.29
0.63					0.38
0.63					0.38
2.72					0.63
0.71					-0.09
0.77					0.31
2.14						0.83
0.71						-0.1
1.14						0.1
1.18						0.17
0.84						0.24
1.05						0.28
1.79						-0.16
1.38						0.68
2.3						0.05
0.77						0
1.45						0.22
1.48						0.25
3.33						1.46
5.04						0.33
2.74						0.37
1.3						0.19
0.63						0.08
3.45						0.7
3.51						0.19
1.18							1.47
0.84							-0.26
0.77							-0.04
0.71							0.07
0.32							-0.23
0.95							-0.05
0.77							-0.01
0.95							0.16
0.95							0.34
0.45							-0.09
0.89							-0.12
0.77							-0.2
0.89							0.07
0.77							0.29
0.55							0.02
1.55							0.1
3.87							1.46
2.7							0.53
2.9							2
2.17								0.89
2								2
1.45								0.77
6.02								2
2.39								0.36
2.93								1.46
2.61								0.63
2.76								0.69
1.48								0.27
1.61								0.34
2.55								1.61
2.45								0.05
3.75								0.37
2.51								0.81
2.9								0.79
4.1								1.85
2.97								2
2.55								0.88
2.81								0.99
4.99								1.2
0.32									-0.38
0.45									0.27
0.63									0.03
4.01									-0.1
0.71									0.04
1.3									0.48
0.55									0.5
0.45									-0.23
0.45									0.11
0.32									0.29
1.1									0.41
0.45									-0.12
0.32									0.13
0.71									0.49
0.71									0.72
0.77									0.31
0.77									-0.01
0.55									1.86
2.88									-0.01
1.1									0.46
0.32									0.35
0.32									0.33
0.77									0.23

## Sheet: Figure 5B (230 v SMFA)
Pfs230 (sqrt)	G1A	G1B	G1C	G1D	G2A	G2B	G2C	G2D	Hep B
12.96	-0.05
27.66		0.21
15.78		0.14
18.44		-0.1
42.41			0.17
90.24				-0.03
82.32				0
101				2
99.03				1.18
47.09				0.77
17.72					-0.04
12.57					0.18
17.49					-0.32
27.68					-0.05
13.42					0.23
16.52					0.43
31.83					0.27
1					0.45
1					-0.23
1.73					0.4
1.73					0.17
1.73					0.08
1.73					-0.22
19.18					-0.29
26.61					0.38
51.95					0.38
1.73					0.63
1.73					-0.09
8.43					0.31
16.09						0.83
15.65						-0.1
48.37						0.1
16.61						0.17
37.93						0.24
12.37						0.28
15.17						-0.16
58.08						0.68
7.48						0.05
9.9						0
49.64						0.22
8.12						0.25
13.53						1.46
16.94						0.33
14.9						0.37
15						0.19
45.67						0.08
34.89						0.7
57.37						0.19
31.51							1.47
15.33							-0.26
8.54							-0.04
51.97							0.07
19.03							-0.23
44.5							-0.05
58.64							-0.01
27.8							0.16
57.53							0.34
17.69							-0.09
17.23							-0.12
44.56							-0.2
22.34							0.07
24.12							0.29
15.07							0.02
82.72							0.1
47.44							1.46
27.5							0.53
23.15							2
48.76								0.89
48.16								2
40.74								0.77
0								2
75.43								0.36
86.11								1.46
42.07								0.63
56.25								0.69
48.12								0.27
39.1								0.34
36.84								1.61
34.21								0.05
34.89								0.37
47.11								0.81
36.44								0.79
81.46								1.85
89.89								2
58.78								0.88
84.01								0.99
142.31								1.2
30.05									-0.38
18.68									0.27
25.46									0.03
34.15									-0.1
17.94									0.04
46.95									0.48
20.83									0.5
16.03									-0.23
19.1									0.11
17.49									0.29
42.17									0.41
32.33									-0.12
18									0.13
9.17									0.49
56.98									0.72
28.9									0.31
24.66									-0.01
40.58									1.86
29.15									-0.01
33.3									0.46
33.62									0.35
8.72									0.33
15.36									0.23

[truncated: 11 more sheets: Figure 5B (6C v SMFA Stats), Figure 5B (230 v SMFA Stats), Figure 6A (ELISA), Figure 6B (SMFA), Figure S1, Figure S2, Figure S3, Figure S4A, Figure S4B, Figure S5, Figure S6]
